# Supplementary material for: Sex-Specific Differences in Left Ventricular Mass and Volumes with Body Mass Index among Children Aged 6 to 8: A Cross-Sectional Study in China
Source: Nutrients. 2023 Jul 7;15(13):3066. doi: 10.3390/nu15133066 (PMC10347080; doi:10.3390/nu15133066)
Supplement: Supplementary file 1 [file nutrients-15-03066-s001.zip]

Archive with 1 entries (1 files):
- nutrients-2427914-supplementary.pdf
